# Supplementary material for: Carbapenem-Resistant Klebsiella pneumoniae: Carbapenemase Production, Antibiotic Resistance and Treatment Options, in an Infectious Diseases Hospital from Romania
Source: Antibiotics (Basel). 2026 May 24;15(6):533. doi: 10.3390/antibiotics15060533 (PMC13296309; doi:10.3390/antibiotics15060533)
Supplement: Supplementary file 1 [file antibiotics-15-00533-s001.zip]

Archive with 1 entries (1 files):
- antibiotics-4315473-supplementary.pdf
